# Supplementary material for: Pretreatment with Zonisamide Mitigates Oxaliplatin-Induced Toxicity in Rat DRG Neurons and DRG Neuron–Schwann Cell Co-Cultures
Source: Int J Mol Sci. 2022 Sep 1;23(17):9983. doi: 10.3390/ijms23179983 (PMC9456039; doi:10.3390/ijms23179983)
Supplement: Supplementary file 1 [file ijms-23-09983-s001.zip]

Archive with 1 entries (1 files):
- ijms-1870184-supplementary.pdf
